# Supplementary material for: Expression of an Efficient Selection Marker Out of a Duplicated Site in the ITRs of a Modified Vaccinia Virus Ankara (MVA)
Source: Vaccines (Basel). 2024 Dec 6;12(12):1377. doi: 10.3390/vaccines12121377 (PMC11680203; doi:10.3390/vaccines12121377)
Supplement: Supplementary file 1 [file vaccines-12-01377-s001.zip]

Archive with 1 entries (1 files):
- vaccines-3337324-supplementary.pdf
